# Supplementary material for: Stone toolmaking difficulty and the evolution of hominin technological skills
Source: Sci Rep. 2022 Apr 7;12:5883. doi: 10.1038/s41598-022-09914-2 (PMC8989887; doi:10.1038/s41598-022-09914-2)
Supplement: Supplementary file 1 — Supplementary Information 1. [file 41598_2022_9914_MOESM1_ESM.xlsx]

## Sheet: SummaryData
Title: Stone toolmaking difficulty and the evolution of hominin technological skills
Authors: Antoine Muller, Ceri Shipton, Chris Clarkson
Supplementary Table 1. Summary Data
Technology	Variant	Original Nodule Mass (g)	Number of Flakes	Average Flake Mass (g)
Discoidal 1		1613	59	23.87
Discoidal 2		1823	106	15.43
Handaxe 1	Earlier Acheulean	2026	40	25.91
Handaxe 2	Earlier Acheulean	1335	69	7.99
Handaxe 3	Later Acheulean	4909	150	27.88
Handaxe 4	Later Acheulean	1936	98	14.94
Levallois 1	Preferential	2942	84	28.39
Levallois 2	Recurrent	5122	249	17.8
Levallois 3	Recurrent	1470	170	6.8
Levallois 4	Recurrent Point	1720	116	12.31
Levallois 5	Recurrent Point	1492	79	13.57
Blade 1	Unidirectional	2914	66	34.18
Blade 2	Unidirectional	3851	109	32.83
Blade 3	Unidirectional Crested	2127	114	18.14

## Sheet: Deliberation
Title: Stone toolmaking difficulty and the evolution of hominin technological skills
Authors: Antoine Muller, Ceri Shipton, Chris Clarkson
Supplementary Table 2. Strike Times (seconds)
Strike Time (s)
Discoidal	Handaxe	Levallois	Blade
0.6	1.26	1.26	0.93
0.64	0.93	0.76	0.64
0.64	1.27	0.83	0.7
0.7	0.9	0.9	0.93
1.1	1.04	0.7	0.7
0.8	0.76	0.6	0.87
0.63	0.6	0.5	0.7
0.97	0.53	0.6	0.63
0.53	0.67	0.76	0.53
0.7	0.66	0.57	0.5
0.7	0.63	0.87	0.67
0.7	0.57	0.9	2.93
0.7	0.83	0.93	0.67
0.54	0.64	0.46	1.1
0.5	0.56	0.7	1.8
0.66	0.93	0.88	1
0.6	0.73	0.73	0.6
0.6	1.1	1.2	1.13
0.6	0.6	0.77	0.67
0.74	0.87	0.67	1.33
0.57	0.7	0.84	0.9
1.2	0.76	0.78	0.93
0.57	0.47	0.7	0.9
0.7	0.6	0.74	0.73
0.6	0.6	0.54	0.63
0.73	0.6	0.8	0.8
0.64	0.7	0.6	0.63
0.74	0.83	0.7	0.67
0.67	0.4	0.6	1
2	0.77	0.74	1.2
0.56	0.73	0.8	0.64
0.73	0.8	0.84	1.1
0.9	0.53	0.6	0.66
1.03	0.67	0.8	0.7
0.43	2.93	0.77	0.87
0.6	2	1.03	0.67
0.6	1.6	0.54	0.74
0.6	0.74	0.53	0.96
0.7	0.77	0.56	1.4
0.63	0.8	0.54	0.7
0.7	1.16	0.46	0.46
0.74	0.73	0.6	0.37
0.56	0.44	0.7	0.9
0.7	0.53	1.1	0.9
0.54	0.47	0.6	1
0.63	0.43	0.72	1.1
0.83	0.43	0.64	0.8
0.53	1.73	0.86	0.63
0.7	0.5	0.8	0.73
0.77	1.5	0.63	1.27
0.6	1.9	0.56	0.93
0.6	0.96	0.62	1.1
0.86	0.5	0.74	0.87
0.83	1.9	0.73	0.73
0.83	0.6	0.5	1.07
0.77	0.43	0.57	0.8
0.64	0.53	0.56	0.76
0.7	1.3	0.7	0.74
0.97	1.47	0.43	0.77
0.66	0.53	0.63	0.67
0.8	1.9	0.36	0.73
0.8	0.53	0.8	0.83
0.64	0.5	0.77	0.47
0.74	0.93	0.5	0.8
0.6	0.57	0.4	1.17
1	0.47	0.57	1.27
0.6	0.44	0.6	0.6
0.63	1.7	0.74	0.67
0.8	1	0.7	0.7
0.67	0.87	0.56	0.63
0.97	0.67	0.54	0.63
0.73	0.56	0.5	0.74
0.6	0.84	0.5	0.9
1.6	1.4	0.63	0.97
0.77	0.66	0.8	0.93
0.9	0.5	0.5	0.7
0.97	0.73	1.36	0.97
0.9	0.7	0.74	0.43
0.6	0.56	0.53	0.97
0.74	0.66	0.6	1.2
0.63	1	0.43	0.84
0.57	0.73	0.4	1.13
0.77	0.57	0.53	0.87
0.7	1	0.9	0.77
0.64	0.5	0.56	0.8
0.8	0.84	0.5	0.67
0.8	0.7	0.43	0.6
0.6	0.5	0.43	1.6
0.56	0.8	0.4	0.8
0.47	0.6	0.63	0.97
0.6	0.86	0.5	0.63
0.66	1	0.43	0.93
0.57	0.7	0.5	0.63
0.87	0.63	0.4	0.77
0.63	0.9	0.46	0.6
0.7	0.67	0.5	1
0.66	0.43	0.44	0.67
0.77	0.5	0.4	0.5
0.5	1.13	0.43	0.57
0.63	0.46	0.4	0.57
0.83	0.63	0.63	0.83
0.73	0.7	0.9	0.43
0.53	0.77	0.56	0.63
0.57	0.6	0.67	0.5
0.57	1.13	0.57	0.56
0.76	0.66	0.8	0.6
0.54	0.5	0.47	0.6
0.7	0.7	0.47	0.57
0.6	0.63	1.2	0.47
0.6	0.63	0.6	0.53
0.5	0.46	0.54	1
1.1	0.6	0.77	0.94
0.57	0.54	0.4	0.73
0.43	0.6	0.67	0.63
0.8	0.7	1.3	0.6
0.7	0.57	1.23	0.47
0.6	0.9	0.64	0.37
0.6	0.57	0.4	0.34
0.63	0.53	0.36	0.46
0.63	0.5	0.46	0.37
0.77	0.44	0.47	0.37
0.53	0.43	1	0.4
0.5	0.43	0.6	0.4
0.67	0.5	0.47	0.57
0.6	0.54	0.43	0.43
0.87	0.66	0.8	0.47
0.6	0.63	0.63	0.36
0.63	0.27	0.53	0.43
0.66	0.57	0.73	0.37
0.43	0.43	0.7	0.4
0.43	0.4	0.5	0.3
0.53	0.67	0.46	0.36
0.5	0.6	0.57	0.37
0.57	0.5	0.53	0.4
0.6	0.73	0.5	0.8
0.46	0.37	0.43	0.57
0.57	0.36	0.57	0.77
0.5	0.8	0.5	0.7
0.64	0.4	0.4	0.6
0.53	0.34	0.5	0.8
0.77	0.43	0.76	1
0.63	0.8	0.5	1.07
0.56	0.57	0.6	1.06
0.54	0.46	0.7	0.73
0.53	0.4	0.44	0.87
0.6	0.4	0.47	0.54
0.54	0.34	0.5	0.43
0.6	0.4	0.57	0.63
0.57	0.57	0.57	0.6
0.47	0.37	1.57	0.37
0.9	0.43	0.8	0.27
0.57	0.3	0.54	0.46
0.64	0.37	0.9	0.56
0.63	1.57	0.4	0.5
0.63	0.47	0.4	0.4
0.53	1.33	0.46	0.56
0.57	0.44	0.4	1.47
0.7	0.43	0.5	1.8
0.5	0.8	0.4	0.77
0.6	0.4	0.77	0.84
0.6	0.8	0.46	0.7
0.6	1.06	0.43	0.53
0.6	0.43	0.44	0.8
0.53	0.83	0.36	0.97
0.63	0.64	0.57	0.63
0.57	0.64	0.53	0.57
0.56	0.4	1	0.46
0.6	0.62	0.54	0.47
0.54	0.4	0.63	0.47
0.6	0.54	0.63	0.67
0.57	0.27	0.5	1.03
0.43	0.5	0.74	0.54
0.57	0.53	0.96	0.76
0.6	1.04	0.67	0.6
0.5	0.7	1.3	0.57
0.56	0.53	0.67	0.5
0.57	0.44	0.53	0.84
0.5	0.5	0.66	0.47
0.53	1.6	0.63	0.87
0.53	0.66	0.97	0.53
0.6	0.47	0.7	0.87
0.9	0.43	0.64	0.9
0.56	1.27	0.63	0.7
0.54	0.57	0.76	0.6
0.56	0.5	0.8	0.46
0.64	0.4	1.03	0.6
0.5	0.47	0.8	1.16
0.5	0.5	0.74	0.8
0.5	0.54	0.7	0.6
0.8	0.4	0.8	0.5
0.54	0.76	0.8	0.7
0.4	0.54	0.7	0.6
0.53	0.67	0.7	0.63
0.57	0.83	0.8	0.47
0.5	0.83	0.67	0.5
0.5	0.56	0.66	1.37
0.53	1	0.64	0.9
0.57	0.74	0.63	0.6
0.63	0.4	0.63	0.63
0.6	0.66	0.77	0.4
0.53	0.53	0.5	0.6
0.7	0.8	0.53	0.6
0.96	0.33	0.53	0.6
0.9	0.57	0.53	0.5
1.13	0.54	0.76	0.5
0.6	1.7	0.8	0.74
1.17	0.4	0.96	0.76
0.5	0.5	1	0.63
0.8	1.5	0.7	0.56
0.56	0.4	1.1	0.8
0.47	0.92	1.03	0.54
0.53	0.57	0.63	0.7
0.5	0.5	0.6	0.76
0.6	0.47	0.6	0.83
0.47	0.56	0.64	0.57
0.56	0.47	0.56	0.77
0.6	0.48	0.64	0.66
0.63	0.47	0.56	0.67
0.7	0.8	0.57	0.46
0.6	1.06	0.67	0.47
0.5	0.53	0.8	0.47
0.5	0.46	0.7	0.53
0.54	0.39	0.53	0.6
0.63	0.54	0.47	0.5
0.6	0.53	0.57	0.6
0.5	0.54	0.64	0.53
0.7	1.01	0.63	0.53
0.7	0.7	0.6	0.83
0.6	0.54	0.57	0.7
0.6	0.43	0.5	0.47
0.6	1.2	0.8	0.37
0.7	0.5	0.63	0.43
0.63	0.57	0.74	0.57
0.47	1.4	0.8	0.66
0.47	0.5	1.16	0.57
0.5	0.57	0.8	0.56
0.9	0.4	0.67	3.5
0.5	0.5	0.63	0.93
1.1	0.4	0.76	1.34
0.56	0.76	0.37	1
0.47	0.5	0.53	0.93
0.5	0.37	0.7	1.77
0.67	0.7	0.54	3.1
0.57	0.63	0.47	0.8
0.6	0.37	0.76	1.4
0.73	0.54	0.5	1.4
0.77	0.83	0.57	0.9
0.7	0.94	0.6	1.03
0.53	0.39	1.14	1.03
0.67	0.5	0.37	1.34
	0.96	0.53	0.84
	0.67	0.6	0.9
	0.45	0.43	1.4
	0.8	0.57	1.2
	0.47	1.1	0.53
	0.46	0.57	0.47
	0.47	0.7	1.57
	0.44	0.6	0.9
	0.4	0.54	1.1
	0.3	0.43	0.7
	0.74	0.2	0.53
	0.88	0.43	0.57
	0.4	0.4	1.23
	0.67	0.5	1
	0.54	0.4	0.86
	1.66	0.4	1.36
	0.63	0.37	1
	0.7	0.33	0.86
	0.53	0.33	0.9
	0.6	0.3	0.83
	0.7	0.37	1.2
	0.73	0.44	1.4
	0.73	0.43	0.6
	0.51	0.4	2.1
	0.7	0.5	0.9
	0.47	0.57	0.93
	0.57	0.67	0.8
	0.5	0.64	0.96
	0.5	0.77	0.66
	0.67	0.6	0.6
	0.8	0.7	1.16
	0.63	0.5	0.53
	0.6	0.54	0.84
	0.53	0.5	1
	0.53	0.54	1.06
	0.66	0.47	0.87
	0.73	0.53	0.83
	0.73	0.5	0.8
	0.7	0.9	0.6
	0.9	0.53	0.8
	0.73	0.56	1.06
	0.8	0.6	0.83
	0.64	0.93	1.07
	0.97	0.8	1.43
	0.6	0.5	0.97
	0.57	0.64	0.97
	0.97	0.6	0.83
	0.77	0.5	1.07
	0.8	0.7	0.8
	0.63	0.54	1.2
	0.6	0.67	1.03
	0.96	0.53	0.86
	0.8	0.53	1.2
	1	0.47	1.3
	0.7	0.4	1.3
	0.8	0.5	0.8
	0.6	0.5	0.86
	1	0.43	0.76
	0.66	0.7	0.93
	0.63	0.53	1
	0.8	0.74	0.9
	0.63	0.47	0.8
	0.87	0.53	0.8
	0.7	0.44	0.74
	0.67	0.53	0.9
	0.9	0.53	0.97
	0.9	0.43	0.67
	1.27	0.53	0.73
	0.7	0.6	1.5
	0.64	0.5	1.03
	0.6	0.54	0.93
	0.8	0.83	1.2
	0.73	0.6	0.93
	1.04	1.14	1.03
	0.66	0.43	1
	0.7	0.5	1.23
	0.6	0.67	0.96
	0.53	0.63	0.9
	0.47	0.47	0.8
	0.56	0.5	1.2
	0.73	0.7	0.87
	0.7	0.53	1.07
	0.66	0.7	0.8
	0.6	0.57	1.3
	0.63	0.63	0.76
	1.03	0.6	1.03
	0.7	0.64	1
	0.7	0.5	0.97
	0.77	0.67	0.94
	0.66	0.7	1.37
	0.63	0.47	0.9
	0.7	0.37	0.9
	0.6	0.43	0.8
	0.57	0.57	1.2
	0.6	0.46	0.97
	0.6	0.5	1.07
	0.63	0.47	0.97
	0.7	0.53	1.16
	0.6	0.5	0.54
	0.77	0.57	0.6
	0.67	0.7	0.53
	0.43	0.44	0.7
	0.64	0.43	0.8
	0.57	0.37	0.76
	0.53	0.33	0.6
	0.67	0.34	0.53
	0.63	0.46	0.57
	0.67	0.44	0.46
	0.66	0.46	0.86
	0.67	0.57	1.6
	0.7	0.77	1.2
	0.84	0.5	0.63
	0.86	0.5	1.1
	0.47	0.5	1.94
	1	0.43	0.5
	0.5	0.53	0.4
	0.57	0.57	0.46
	0.53	0.5	1.03
	0.57	0.53	0.84
	0.6	0.67	0.87
	0.47	0.76	0.76
	0.57	0.5	1.1
	0.54	0.73	0.8
	0.57	0.5	1.1
	0.64	0.54	0.83
	0.77	0.83	0.83
	0.67	0.5	0.87
	0.63	1.1	1.13
	0.6	0.77	0.77
	0.8	0.43	0.7
	0.6	0.47	0.63
	0.6	0.5	1.1
	0.5	0.74	1.1
	0.77	0.63	1.3
	0.64	0.43	0.87
	0.6	0.66	0.83
	0.54	0.67	1.06
	0.5	0.6	0.8
	0.97	0.7	0.87
	0.7	0.6	1.23
	0.9	0.6	1.07
	0.67	0.5	0.73
	0.6	0.57	0.43
	0.54	0.56	0.5
	0.57	0.47	0.97
	0.5	1.06	0.53
	0.6	0.8	0.6
	0.67	0.5	0.66
	0.64	0.57	1.4
	0.57	0.63	0.74
	0.6	0.63	0.9
	0.47	0.7	1
	0.57	0.56	0.8
	0.46	0.63	0.7
	0.9	0.6	0.5
	0.67	1.1	1
	0.5	0.6	0.9
	0.64	0.67	0.84
	0.7	0.73	0.83
	0.54	0.57	0.9
	0.63	0.4	0.8
	0.6	0.64	1.1
	0.56	0.4	0.66
	0.5	0.46	0.8
	0.47	0.5	0.77
	0.4	0.53	0.8
	0.67	0.66	1.03
	0.36	0.5	0.94
	0.57	0.5	0.84
	0.6	0.7	0.5
	0.56	0.86	0.93
	0.8	0.6	0.84
	0.7	0.6	0.86
	0.43	0.93	0.57
	0.47	0.57	0.63
	0.57	0.7	0.8
	0.54	0.73	0.74
	0.5	0.63	0.7
	0.53	0.67	1.7
	0.7	0.6	0.77
	0.67	0.6	0.97
	0.6	0.73	0.3
	0.77	1.3	0.83
	0.7	0.73	0.63
	0.97	0.57	0.77
	0.83	0.77	0.63
	0.83	0.7	0.84
	0.64	0.57	1
	0.7	0.56	0.73
	0.67	0.57	0.4
	0.57	0.43	0.77
	0.67	0.74	0.7
	0.67	0.6	0.73
	0.63	0.4	0.63
	0.56	0.5	0.7
	0.64	0.5	0.57
	0.56	0.56	0.66
	0.5	0.6	0.6
	0.44	0.4	0.76
	0.4	0.63	0.54
	0.8	0.5	0.9
	0.7	0.47	0.9
	0.57	0.6	0.94
	0.93	0.23	0.73
	0.64	0.57	0.7
	0.7	0.53	0.8
	0.53	0.64	0.6
	0.7	0.6	1.3
	0.57	0.67	0.73
	0.9	0.9	0.8
	0.8	0.54	0.74
	0.6	0.63	0.9
	0.73	0.44	0.6
	0.77	0.43	0.67
	0.64	0.47	0.7
	0.4	0.43	0.66
	0.7	0.44	0.76
	0.47	0.5	0.7
	0.6	0.66	1.07
	0.43	0.7
	0.76	0.6
	0.44	0.47
	0.43	0.46
	0.83	0.87
	0.5	0.5
	0.5	0.43
	0.53	0.43
	0.7	0.47
	0.44	0.5
	0.53	0.3
	0.6	0.47
	0.63	0.5
	0.57	0.7
	0.77	0.64
	0.57	0.6
	0.77	0.57
	0.56	0.7
	0.57	0.5
	0.53	0.5
	0.57	0.34
	0.53	0.46
	0.56	0.4
	0.83	0.5
	0.63	0.66
	0.7	0.56
	0.57	0.63
	0.56	0.56
	0.57	0.73
	0.63	0.6
	0.8	0.5
	0.6	0.56
	0.77	0.66
	0.53	0.56
	0.5	0.3
	0.56	0.56
	0.5	0.97
	0.5	0.66
	0.5	0.56
	0.6	0.54
	0.5	0.7
	0.56	0.74
	0.57	0.64
	0.6	0.66
	0.47	0.97
	0.6	0.8
	0.53	0.7
	0.54	0.63
	0.57	0.94
	0.57	0.7
	0.7	0.73
	0.6	0.64
	0.57	0.73
	0.57	0.6
	0.67	0.53
	0.57	0.83
	0.6	0.6
	0.7	1.07
	0.56	0.57
	0.56	0.54
	0.63	0.66
	0.6	0.57
	0.6	0.5
	0.63	0.57
	0.56	0.57
	0.67	0.7
	0.64	0.77
	0.54	0.53
	0.56	0.34
	1	0.5
	0.64	0.46
	0.6	0.4
	0.53	0.37
	0.5	0.37
	1.2	0.5
	0.5	0.47
	0.54	0.74
	0.64	0.5
	0.6	0.5
	0.63	0.53
	0.6	0.7
	0.7	0.84
	0.57	0.6
	0.67	0.73
	0.67	0.56
	0.53	0.54
	0.8	0.5
	0.66	0.67
	0.94	0.53
	0.96	0.57
	0.57	0.67
	0.67	0.56
	0.73	0.5
	0.67	0.6
	0.53	0.47
	0.54	0.6
	0.66	0.63
	0.6	0.53
	0.57	0.47
	0.6	0.47
	0.7	0.8
	0.63	0.5
	0.44	0.47
	0.53	0.53
	0.47	0.44
	0.53	0.36
	0.5	0.67
	0.67	0.6
	0.67	0.5
	0.7	0.56
	0.54	0.56
	0.46	0.47
	0.7	0.43
	0.74	0.54
	0.53	0.46
	0.7	0.4
	0.5	0.67
	0.67	0.67
	0.63	0.73
	0.54	0.46
	0.56	0.43
	0.54	0.5
	0.5	0.5
	0.5	0.63
	0.5	0.6
	1.1	0.73
	0.43	0.5
	0.5	0.66
	0.43	0.54
	0.54	0.63
	0.5	0.67
	0.67	0.4
	0.6	0.5
	0.5	0.6
	0.57	0.6
	0.6	0.66
	0.53	0.53
	0.54	0.64
	0.6	0.3
	0.5	0.66
	0.33	0.44
	0.5	0.5
	0.53	0.6
	0.54	0.66
	0.53	0.44
	0.47	0.36
	0.63	0.54
	0.5	0.53
	0.56	0.7
	0.54	0.57
	0.66	0.43
	0.5	0.5
	0.64	0.4
	0.73	0.57
	0.5	0.63
	0.53	0.44
	0.6	0.5
	0.7	0.46
	0.5	1.04
	0.6	0.5
	0.8	0.4
	0.66	0.43
	0.54	0.43
	0.57	0.4
	0.6	0.5
	0.56	0.4
	0.56	0.66
	0.6	0.5
	0.67	0.57
	0.44	0.6
	0.43	0.64
	0.43	0.46
	0.84	0.67
	0.5	0.6
	0.5	0.57
	0.47	0.6
	0.43	0.47
	0.33	0.5
	0.7	0.46
	0.63	0.3
		0.47
		0.63
		0.66
		0.73
		0.6
		0.5
		0.53
		0.7
		0.53
		0.74
		0.63
		0.7
		0.7
		0.57
		0.7
		0.53
		0.6
		0.53
		0.6
		0.66
		0.63
		0.9
		0.5
		0.84
		0.57
		0.8
		0.6
		0.64
		0.64
		0.57
		0.53
		0.5
		0.6
		0.64
		0.53
		0.47
		0.74
		0.5
		0.66
		0.57
		0.6
		0.5
		0.57
		0.47
		0.53
		0.93
		0.84
		0.6
		0.7
		0.64
		1.13
		0.66
		0.47
		0.6
		0.7
		0.63
		0.4
		0.7
		0.6
		0.8
		0.36
		0.54
		0.66
		0.7
		0.54
		0.53
		0.8
		0.56
		0.47
		0.37
		0.4
		0.43
		0.5
		0.94
		0.5
		0.63
		0.57
		0.7
		0.53
		0.5
		0.5
		0.4
		0.53
		0.63
		0.54
		0.46
		0.5
		0.47
		0.53
		0.5
		0.57
		0.53
		0.57
		0.6
		0.67
		0.77
		0.77
		0.7
		0.53
		0.7
		0.8
		0.6
		0.46
		0.4
		0.5
		0.53
		0.56
		0.54
		0.4
		0.43
		0.5
		0.4
		0.4
		0.5
		0.47
		0.67
		0.43
		0.53
		0.54
		0.53
		0.63
		0.6
		0.6
		0.43
		0.44
		0.63
		0.57
		0.53
		0.54
		0.7
		0.53
		0.5
		0.47
		0.6
		0.5
		0.6
		0.46
		0.6
		0.5
		0.43
		0.5
		0.53
		0.5
		0.47
		0.6
		0.43
		0.4
		0.53
		0.47
		0.67
		0.4
		0.6
		0.5
		0.6
		0.6
		0.47
		0.76
		0.47
		0.4
		0.5
		0.53
		0.67
		0.33
		0.54
		0.57
		0.8
		0.5
		0.76
		0.5
		0.54
		0.43
		0.44
		0.63
		0.47
		0.43
		0.43
		0.4
		0.47
		0.37
		0.4
		0.33
		0.37
		0.36
		0.5
		0.4
		0.34
		0.37
		0.4
		0.4
		0.54
		0.67
		0.53
		0.46
		0.4
		0.46
		0.6
		0.47
		0.5
		0.47
		0.56
		0.47
		0.47
		0.6
		0.6
		0.53
		0.43
		0.47
		0.7
		0.87
		0.96
		0.7
		0.5
		0.8
		0.6
		0.5
		0.7
		0.5
		0.57
		0.6
		0.7
		0.44
		0.53
		0.4
		0.4
		0.46
		0.46
		0.44
		0.47
		0.64
		0.8
		0.37
		0.47
		0.46
		0.54
		0.4
		0.5
		0.77
		0.63
		0.76
		0.6
		0.43
		0.6
		0.5
		0.67
		1.03
		0.5
		0.44
		0.73
		1.07
		0.5
		0.33
		0.44
		0.33
		0.4
		0.43
		0.5
		0.5
		0.5
		0.4
		0.43
		0.2
		0.43
		0.37
		0.93
		0.43
		0.54
		0.6
		0.4
		0.33
		0.43
		0.8
		1.1
		0.4
		0.43
		0.4
		0.44
		0.36
		0.4
		0.26
		0.47
		0.37
		0.26
		0.77
		0.3
		0.54
		0.4
		0.6
		0.33
		0.77
		0.53
		0.47
		0.8
		0.4
		0.77
		0.6
		0.5
		0.63
		0.54
		0.5
		0.5
		0.6
		0.54
		0.47
		0.46
		0.37
		0.33
		0.43
		0.33
		0.4
		0.6
		0.33
		0.43
		0.37
		0.33
		0.4
		0.34
		0.4
		1
		0.5
		0.37
		0.4
		0.4
		0.5
		0.23
		0.44
		0.53
		0.53
		0.5
		0.4
		0.5
		0.46
		0.76
		0.47
		0.7
		0.67
		0.6
		0.4
		0.36
		0.37
		0.77
		0.43
		0.73
		0.57
		0.64
		0.77
		0.56
		0.34
		0.56
		0.87
		0.47
		0.43
		0.5
		0.47
		0.46
		0.5
		0.44
		0.43
		0.47
		0.4
		0.47
		0.6
		0.43
		0.5
		0.4
		0.4
		0.37
		0.4
		0.4
		0.4
		0.66
		0.74
		0.63
		0.57
		0.57
		0.53
		0.5
		0.63
		0.7
		0.57
		0.57
		0.74
		0.8
		0.64
		0.57
		0.5
		0.7
		0.57
		0.6
		0.6
		0.6
		0.53
		0.5
		0.83
		0.5
		0.57
		0.5
		0.57
		0.8
		0.73
		0.56
		0.54
		0.53
		0.57
		0.63
		0.5
		0.4
		0.63
		0.5
		0.37
		0.43
		0.43
		0.7
		1.1
		0.54
		0.6
		0.43
		0.53
		0.57
		0.74
		0.43
		0.4
		0.43
		0.44
		0.47
		0.5
		0.57
		0.5
		0.46
		0.54
		0.43
		0.5
		0.73
		0.6
		0.6
		0.57
		0.73
		0.6
		0.64
		0.66
		0.5
		0.47
		0.4
		0.5
		0.47
		0.43
		0.53
		0.6
		0.43
		0.6
		0.6
		0.47
		0.5
		0.57
		0.56
		0.5
		0.44
		0.4
		0.4
		0.43
		0.53
		0.47
		0.6
		0.67
		0.46
		0.4
		0.56
		0.37
		0.43
		0.37
		0.27
		0.4
		0.5
		0.4
		0.6
		0.46
		0.53
		0.4
		0.4
		0.37
		0.4
		0.47
		0.47
		0.46
		0.53
		0.4
		0.33
		0.47
		0.4
		0.44
		0.53
		0.6
		0.47
		0.4
		0.63
		0.5
		0.44
		0.73
		0.77
		0.66
		0.44
		0.4
		0.43
		0.67
		0.33
		0.53
		0.57
		0.5
		0.57
		0.54
		0.43
		0.5
		0.5
		0.47
		0.53
		0.47
		0.47
		0.5
		0.43
		0.43
		0.43
		0.47
		0.5
		0.47
		0.47
		0.6
		0.4
		0.4
		0.36
		0.5
		0.44
		0.43
		0.4
		0.43
		0.44
		0.43
		0.37
		0.5
		0.4
		0.43
		0.4
		0.5
		0.4
		0.47
		0.43
		0.43
		0.37
		0.4
		0.37
		0.4
		0.74
		0.46
		0.4
		0.34
		0.36
		0.4
		0.64
		0.36
		0.34
		0.47
		0.43
		0.46
		0.54
		0.57
		0.46
		0.7
		0.9
		0.6
		0.67
		0.57
		0.47
		0.37
		0.53
		0.4
		0.33
		0.4
		0.37
		0.33
		0.37
		0.37
		0.3
		0.4
		0.43
		0.44
		0.43
		0.4
		0.37
		0.43
		0.37
		0.37
		0.36
		0.54
		0.5
		0.63
		0.5
		0.53
		0.5
		0.5
		0.54
		0.4
		0.6
		0.46
		0.6
		0.43
		0.54
		0.64
		0.46
		0.44
		0.5
		0.53
		0.6
		0.44
		0.44
		0.6
		0.67
		0.5
		0.57
		0.5
		0.4
		0.4
		0.4
		0.26
		0.67
		0.47
		0.4
		0.46
		0.86
		0.57
		0.46
		0.3
		0.5
		0.5
		0.47
		0.43
		0.63
		0.44
		0.64
		0.5
		0.43
		0.64
		0.4
		0.63
		0.5
		0.43
		0.4
		0.4
		0.43
		0.43
		0.4
		0.44
		0.7
		0.5
		0.54
		0.4
		0.6
		0.4
		0.44
		0.4
		0.36
		0.4
		0.37
		0.27
		0.46
		0.44
		0.67
		0.5
		0.53
		0.47
		0.5
		0.4
		0.67
		0.57
		0.5
		0.47
		0.93
		0.64
		0.5
		0.5
		0.6
		0.57
		0.46
		0.5
		0.56
		0.5
		0.5
		0.47
		0.54
		0.53
		0.57
		0.53
		0.67
		0.56
		0.54
		0.5
		0.57
		0.5
		0.43
		0.37
		0.57
		0.43
		0.4
		0.4
		0.4
		0.43
		0.53
		0.47
		0.47
		0.53
		0.5
		0.57
		0.47
		0.5
		0.37
		0.46
		0.34
		0.47
		0.47
		0.53
		0.6
		0.74
		0.5
		0.5
		0.53
		0.4
		0.57
		0.53
		0.43
		0.47
		0.4
		0.37
		0.36
		0.4
		0.2
		0.47
		0.66
		0.44
		0.5
		0.4
		0.47
		0.44
		0.43
		0.43
		0.64
		0.43
		0.36
		0.44
		0.63
		0.67
		0.56
		0.57
		0.87
		0.5
		0.57
		0.64
		0.36
		0.5
		0.74
		0.37
		0.33
		0.34
		0.43
		0.43
		0.4
		0.54
		0.4
		0.37
		0.56
		0.5
		1.23
		0.47
		0.73
		0.8
		0.56
		0.67
		0.47
		0.5
		0.5
		0.4
		0.46
		0.34
		0.4
		1
		0.4
		0.33
		0.5
		0.5
		0.43
		0.43
		0.43
		0.4
		0.5
		0.84
		0.66
		0.43
		0.4
		1
		0.57
		0.47
		0.64
		0.43
		0.5
		0.53
		0.57
		0.4
		0.4
		0.7
		0.67
		0.76
		0.57
		0.4
		0.36
		0.74
		0.4
		0.4
		0.4
		0.53
		0.5
		0.44
		0.5
		0.3
		0.4
		0.44
		0.5
		0.47
		0.53
		0.37
		0.5
		0.46
		0.5
		0.5
		0.64
		0.46
		0.63
		0.63
		0.5
		0.63
		0.57
		0.56
		0.5
		0.47
		0.47
		0.5
		0.7
		0.6
		0.6
		0.53
		0.57
		0.53
		0.57
		0.5
		0.67
		0.56
		0.74
		0.83
		0.57
		0.47
		0.5
		0.64
		0.56
		0.6
		0.53
		0.5
		0.47
		0.36
		0.5
		0.6
		0.67
		0.5
		0.36
		0.47
		0.53
		0.57
		0.6
		0.7
		0.57
		0.5
		0.47
		0.7
		0.4
		0.47
		0.43
		0.43
		0.57
		0.5
		0.5
		0.5
		0.5
		0.47
		0.7
		0.5
		0.7
		0.47
		0.46
		0.5
		0.47
		0.4
		0.43
		0.43
		0.44
		0.43
		0.43
		0.44
		0.43
		0.6
		0.66
		0.46
		0.66
		0.47
		0.5
		0.6
		0.77
		0.47
		0.5
		0.43
		0.34
		0.33
		0.37
		0.47
		0.4
		0.4
		0.6
		0.64
		0.4
		0.64
		0.56
		0.94
		0.5
		0.76
		0.6
		0.4
		0.5
		0.43
		0.94
		0.43
		0.5
		0.57
		0.57
		0.43
		0.47
		0.43
		0.63
		0.5
		0.93
		0.44
		0.5
		0.5
		0.43
		0.47
		0.43
		0.6
		0.4
		0.64
		0.33
		0.37
		0.53
		0.5
		0.4
		0.6
		0.53
		0.57
		0.6
		0.5
		0.57
		0.44
		0.7
		0.6
		0.43
		0.44
		0.46
		0.44
		0.77
		0.6
		0.53
		0.6
		0.57
		0.56
		0.8
		1
		0.5
		0.53
		0.8
		0.54
		0.46
		0.37
		0.37
		0.4
		0.43
		0.64
		0.53
		0.43
		0.44
		0.43
		0.4
		0.43
		0.33
		0.5
		0.5
		0.54
		0.43
		0.37
		0.5
		0.4
		0.37
		0.37
		0.36
		0.4
		0.74
		0.43
		0.4
		0.3
		0.33
		0.5
		0.54
		0.5
		0.4
		0.33
		0.43
		0.4
		0.37
		0.37
		0.36
		0.37
		0.37
		0.46
		0.4
		0.7
		0.53
		0.5
		0.4
		0.47
		0.77
		0.5
		0.6
		0.3
		0.37
		0.4
		0.4
		0.44
		0.73
		0.5
		0.47
		0.4
		0.3
		0.37
		0.37
		0.57
		0.53
		0.43
		0.5
		0.5
		0.74
		0.5
		0.5
		0.43
		0.7
		0.7
		0.57
		0.43
		0.53
		0.46
		0.5
		0.53
		0.5
		0.44
		0.36
		0.44
		0.36
		0.53
		0.54
		0.4
		0.43
		1.76
		0.97
		0.77
		1.2
		0.83
		0.76
		1
		0.87
		0.7
		1.16
		1.34
		1.97
		0.7
		0.96
		1.3
		0.67
		0.83
		1.03
		1.67
		1.7
		1.1
		1.3
		1.63
		0.87
		0.9
		1.17
		1.7
		0.77
		1
		1.5
		0.8
		0.6
		0.6
		0.67
		0.7
		0.64
		1.1
		0.63

## Sheet: Precision
Title: Stone toolmaking difficulty and the evolution of hominin technological skills
Authors: Antoine Muller, Ceri Shipton, Chris Clarkson
Supplementary Table 3. Platform Area (mm2)
Platform Area (mm2)
Discoidal	Handaxe	Levallois	Blade
231.819	82.3992	711.797	899.491
1000.15	338.438	414.839	18.5703
13.9776	192.184	109.108	330.427
268.045	67.2917	38.657	104.555
82.7008	162.71	164.998	6.8961
305.04	183.118	553	43.8216
646.464	313.854	585.824	21.7744
222.103	172.716	797.001	84.144
10.7968	230.645	6.837	85.9666
69.3976	488.517	257.214	49.35
94.0032	33.2483	286.132	5.7564
78.3408	56.628	47.4452	8.7584
356.865	52.65	585.067	92.799
395.343	69.5635	172.96	4.9793
542.185	115.838	88.2376	109.393
303.048	173.726	497.927	15.8424
319.496	513.985	9.7244	83.589
165.326	356.502	22.134	72.708
340.199	360.284	21.0919	20.3814
259.19	3.74	182.682	51.4064
195.09	198.852	308.615	46.9096
50.8932	117.013	187.726	20.096
58.9513	44.0069	204.281	191.038
368.608	7.5264	689.576	26.019
478.582	4.332	88.5365	67.4832
636.505	4.6096	248.569	11.1896
582.951	153.561	119.815	115.104
682.184	17.721	25.0074	40.446
382.941	17.7786	352.466	6.1912
174.398	223.75	605.273	10.9516
591.852	230.4	22.1914	16.9724
124.784	58.968	725.155	7.0804
10.9668	63.4887	467.161	68.6286
94.4732	267.966	551.3	85.8195
150.781	68.8748	181.883	7.1832
48.3197	227.075	310.822	80.7422
55.167	38.272	80.546	2.522
322.999	40.0488	97.7493	10.6275
91.4627	15.476	149.156	8.26
124.467	49.7215	259.606	83.72
74.7154	149.334	91.8136	13.0364
230.648	251.65	24.7695	73.3628
136.999	14.1246	270.739	5.244
250.986	7.5555	194.691	55.5288
58.3452	44.6292	240.132	159.47
184.492	43.4612	91.3208	103.464
11.21	49.6992	346.631	18.9645
182.544	41.7708	131.479	80.1191
61.2588	80.5376	98.049	86.4348
13.902	28.602	246.171	42.4115
165.234	15.0035	276.751	10.08
11.663	136.342	258.17	40.7636
176.375	86.4464	264.746	131.138
189.115	19.4873	272.392	16.4208
416.458	115.676	587.249	41.5242
147.61	62.2244	41.4685	33.1401
290.589	32.7712	75.6987	40.0384
301.976	4.1915	180.164	16.7464
753.588	72.5203	30.3468	195.739
229.587	21.952	10.2544	61.7474
89.3308	53.5944	32.8575	134.441
54.6735	76.4048	73.5711	40.0332
101.14	12.0083	68.8974	75.6492
193.076	9.0552	13.797	127.791
17.4926	29.1466	65.9376	16.5564
176.186	3.4164	34.7004	16.5072
136.868	9.7038	1429.86	52.9254
521.16	33.948	196.49	8.7584
727.067	35.552	307.022	36.5632
127.16	56.1975	359.389	4.9984
45.7125	14.536	180.154	104.426
30.555	16.7846	76.0944	155.905
759.577	6.552	18.705	102.245
492.457	41.5932	414.064	11.1752
206.915	72.0585	92.4219	16.6464
528.077	99.4994	94.4541	5.4808
170.417	92.1456	100.094	10.5618
305.266	22.3972	311.88	11.5014
613.135	37.2044	516.188	7.0216
238.229	30.058	493.984	18.7005
353.664	27.9531	286.008	7.5166
622.863	4.3681	157.892	26.1723
570.24	3.4056	144.773	27.7221
495.371	2.4747	152.826	53.361
71.852	6.2914	236.611	43.7532
353.742	14.8516	221.365	62.5361
146.636	21.9483	497.394	37.2645
236.164	4.5	18.768	144.994
29.8422	39.5815	181.429	192.331
223.344	18.7596	35.3472	6.5569
39.6036	25.872	6.27	7.7418
131.585	15.8046	593.687	7.2136
112.14	8.4402	80.9552	3.4902
233.465	117.485	477.098	22.1121
211.911	124.369	223.93	47.9841
533.581	32.3076	8.7975	96.1775
313.735	37.3968	360.236	144.28
451.371	10.5092	314.939	105.354
600.873	12.6195	527.621	182.181
149.812	12.3032	43.8216	138.375
104.265	13.8465	50.1515	157.664
320.631	7.5582	3.1995	12.0564
413.183	6.3054	276.137	29.346
154.926	10.7606	125.67	302.558
250.639	93.873	89.951	227.9
273.812	227.897	178.825	5.312
522.075	207.551	685.224	58.8978
382.47	204.563	211.438	260.097
190.503	80.66	16.3556	142.41
338.561	194.657	103.191	174.085
71.2756	66.7058	3.0015	217.968
61.7214	118.534	44.8756	125.255
126.554	140.525	113.958	9.4703
204.944	50.5506	26.5727	144.49
17.3052	610.042	57.304	19.845
105.984	101.695	98.124	167.624
247.897	22.785	23.7132	117.418
54.4628	118.042	600.281	170.494
101.529	107.627	7.9516	59.0592
367.041	104.721	82.7904	21.5919
306.418	356.59	55.083	7.2354
139.08	118.983	15.048	42.2066
331.096	207.727	6.4584	38.2284
102.505	55.0671	190.26	226.796
125.028	78.0556	53.8461	128.701
133.367	134.993	18.2877	128.775
182.411	279.445	13.1784	33.9405
104.23	123.107	69.74	9.6696
24.6092	7.5168	130.264	53.7715
115.279	4.3225	46.355	10.2612
102.609	6.6675	77.6963	116.49
41.2452	12.3824	154.105	23.6249
134.136	263.169	77.0232	96.2046
88.9361	9.7686	28.7976	79.3884
89.505	97.8484	86.472	11.0352
83.475	14.0118	538.944	6.8061
65.925	2.3484	157.554	52.644
23.7427	11.883	99.8811	14.7231
69.7572	12.54	124.141	5.5632
127.713	56.6244	130.783	3.6733
86.6619	40.8498	79.9149	4.2672
40.3378	6.5783	57.29	180.437
69.5194	3.5964	78.988	54.4
71.6096	6.88	109.498	118.735
73.6	43.3314	34.275	6.7628
150.856	52.6604	27.59	6.2578
14.763	95.2252	47.145	23.6076
29.0304	18.914	64.4345	60.6912
52.26	152.3	94.09	5.1972
37.115	43.1748	34.4902	15.0785
	9.7548	11.9556	60.6584
	30.2192	11.9586	44.5704
	6.8425	23.2872	11.5948
	9.1217	11.3046	16.6592
	35.154	35.4255	38.8401
	24.5421	14.9569	52.6131
	1.5678	15.325	9.6015
	9.5749	28.3228	96.7665
	86.9856	36.2518	5.1084
	24.6432	4.1503	14.6864
	51.9788	41.4648	22.9835
	21.7482	399.392	113.451
	7.7301	106.439	52.2665
	32.0952	92.477	24.8844
	12.9867	43.7344	84.1995
	31.6448	116.675	14.74
	24.9494	129.2	25.9335
	12.4775	22.5504	7.696
	5.0419	8.8641	6.2622
	7.854	24.1186	3.3178
	17.792	28.4171	36.2712
	7.4152	18.954	82.7739
	2.7264	34.1411	20.566
	12.972	74.1472	72.792
	33.6936	29.7214	6.5526
		47.7692	65.598
		19.5381	8.5925
		177.101	5.8322
		121.026	4.0584
		90.048	25.95
		17.5925	5.7645
		20.3574	11.4492
		81.6144	39.1416
		21.648	21.8848
		20.6856
		3.9984
		4.3746
		24.4682
		19.5054
		84.295
		3.9342
		11.5515
		16.0518
		14.56
		28.128
		169.338
		33.2976
		80.4897
		34.2815
		2.997
		13.7655
		5.124
		3.6946
		6.324
		116.83
		41.9089
		108.709
		11.946
		96.0432
		83.3973
		3.9064
		2.7328
		27.2832
		24.0591
		17.969
		4.8312
		4.5424
		4.8195
		14.1351
		13.84
		52.8644
		71.4798
		9.765
		8.432
		14.4058
		39.44
		59.6607
		220.752
		24.5376
		254.486
		25.0278
		234.858
		166.584
		434.41
		114.958
		326.754
		144.46
		93.3424
		140.638
		11.6206
		359.39
		264.957
		622.718
		498.598
		171.384
		651.49
		1137.89
		189.517
		721.357
		538.242
		409.427
		545.389
		430.84
		275.659
		134.465
		161.253
		12.3942
		33.5124
		238.441
		11.7708
		33.864
		41.7722
		254.258
		100.548
		6.6885
		534.798
		291.987
		15.0696
		184.988
		214.835
		218.59
		347.612
		15.7001
		12.5184
		90.2552
		262.704
		69.9314
		50.6912
		23.0688
		52.8759
		41.3094
		76.0496
		218.295
		304.616
		111.197
		101.482
		62.5086
		178.704
		66.6486
		52.1246
		4.3452
		46.0512
		148.689
		132.512
		21.5475
		3.7719
		7.0889
		52.8192
		28.98
		23.217
		32.7846
		22.5171
		9.904
		74.646
		146.072
		14.2396
		26.0925
		7.4936
		7.4112
		4.0221
		230.373
		67.146
		67.989
		83.0261
		240.188
		28.4355
		119.408
		43.513
		301.72
		50.635
		107.929
		231.107
		44.2088
		103.032
		67.45
		45.2599
		38.3571
		63.081
		16.4076
		13.182
		83.3518
		108.979
		82.414
		93.6153
		18.9497
		12.141
		43.3458
		58.7898
		28.944
		82.715
		10.0455
		50.4712
		205.699
		86.6502
		105.049
		29.874
		64.5021
		59.0808
		26.052
		11.3004
		41.796
		44.6472
		187.79
		5.2658
		16.2732
		17.0208
		5.4144
		45.1143
		96.7146
		42.5412
		3.2786
		26.2695
		324.591
		114.357
		111.202
		87.233
		15.2985
		49.197
		22.753
		11.0192
		3.969
		106.454
		42.291
		276.154
		65.894
		492.752
		578.951
		616.556
		208.747
		16.131
		294.681
		183.576
		465.038
		25.3363
		96.2857
		194.825
		76.3425
		159.127
		115.884
		42.749
		185.453
		62.9885
		89.9458
		123.552
		122.413
		8.4075
		118.041
		59.1432
		53.298
		341.287
		14.8964
		326.163
		152.653
		110.94
		123.379
		24.3019
		551.821
		262.974
		27.4635
		470.479
		75.762
		104.599
		415.226
		118.242
		52.2849
		70.5648
		53.2784
		28.0716
		219.988
		79.98
		4.928
		62.755
		122.839
		24.8868
		48.3242
		81.549
		87.7275
		71.5765
		123.259
		212.779
		106.961
		176.175
		143.451
		132.359
		66.276
		24.564
		36.7744
		31.5448
		76.1484
		37.728
		210.276
		156.795
		151.201
		98.8663
		157.528
		72.7608
		8.2485
		8.5374
		7.8684
		25.407
		8.7543
		71.8977
		61.2034
		72.432
		215.728
		142.214
		300.248
		118.933
		136.862
		61.6714
		6.1248
		88.6256
		8.4335
		5.9697
		3.5875
		340.981
		4.619
		21.2717
		29.7774
		416.543
		228.666
		142.979
		65.364
		105.307
		120.479
		30.624
		167.241
		214.761
		27.3258
		519.082
		259.29
		376.426
		334.893
		352.573
		43.7476
		60.171
		61.2969
		474.26
		57.792
		113.316
		4.7385
		258.477
		60.0765
		414.629
		60.1622
		272.832
		196.272
		237.79
		317.579
		67.872
		65.2392
		236.299
		76.916
		390.027
		50.0892
		155.645
		187.461
		9.2944
		104.6
		51.8811
		113.35
		167.894
		91.5348
		773.932
		95.4213
		523.171
		98.2488
		188.978
		29.3189
		101.039
		74.4508
		162.245
		95.2884
		11.4534
		10.7214
		74.9723
		41.1424
		18.9608
		39.1875
		6.4056
		4.851
		15.3
		452.547
		64.902
		214.052
		25.256
		34.7242
		3.2828
		4.164
		105.581
		61.745
		33.7648
		241.994

## Sheet: Intricacy
Title: Stone toolmaking difficulty and the evolution of hominin technological skills
Authors: Antoine Muller, Ceri Shipton, Chris Clarkson
Supplementary Table 4. Flake Mass / Core Mass
Flake Mass / Core Mass
Discoidal	Handaxe	Levallois	Blade
0.0632883	0.157418	0.0105337	0.00759383
0.0377585	0.0350557	0.0405037	0.081289
0.00866379	0.00553867	0.0326118	0.036719
0.0229022	0.00416848	0.0272275	0.0253305
0.0158292	0.0173301	0.0283891	0.062147
0.0400168	0.0773966	0.00643681	0.0213141
0.0581539	0.020495	0.0484459	0.0249315
0.0310121	0.0479761	0.0335134	0.0324588
0.0273193	0.0153327	0.0068268	0.00323613
0.0331212	0.00226757	0.0123201	0.00115259
0.0187692	0.0104984	0.018736	0.0425884
0.0029187	0.0600569	0.0544844	0.00887941
0.0205161	0.00675447	0.014421	0.00183085
0.0538291	0.00725624	0.0511758	0.00175106
0.0309553	0.008308	0.0138004	0.0383681
0.0568188	0.0213055	0.0516622	0.00858683
0.0363524	0.011473	0.0458167	0.00565658
0.0116109	0.007015	0.0183795	0.042052
0.0225685	0.0499928	0.0165051	0.0217175
0.00979292	0.116544	0.0319031	0.0202147
0.00661146	0.0933082	0.00483914	0.0162959
0.0190177	0.000607903	0.00452045	0.0158083
0.0038916	0.00100352	0.0108944	0.00873755
0.00701625	0.0172239	0.00161025	0.00671165
0.0240669	0.00248951	0.0408182	0.0160565
0.0191953	0.009051	0.0596003	0.00914983
0.0653974	0.00264389	0.0155825	0.00326716
0.0108084	0.000540358	0.000821899	0.0134056
0.0304156	0.000878082	0.026414	0.00119693
0.0132868	0.0126405	0.00685196	0.042748
0.00540422	0.00224828	0.015528	0.0357304
0.0118452	0.000588604	0.0201365	0.0139819
0.0038774	0.00823081	0.00294374	0.0109674
0.00979292	0.0142133	0.00844544	0.0249936
0.00560306	0.00756501	0.00803868	0.00572751
0.00552494	0.109133	0.00997601	0.0107191
0.00607885	0.0203213	0.010844	0.0741473
0.00704465	0.00283688	0.00409692	0.0142168
0.0101622	0.00106142	0.00496075	0.00361294
0.00519117	0.0112317	0.00128317	0.0249093
0.0125625	0.00633221	0.00408853	0.0112511
0.00669668	0.00725755	0.00617683	0.00480543
0.00894075	0.0584052	0.00804707	0.00274849
0.00149131	0.0414951	0.0131001	0.00228746
0.00361465	0.0700717	0.00138381	0.00371047
0.0134928	0.0146965	0.000314502	0.00547482
0.00332349	0.0054976	0.000218055	0.0100852
0.00902596	0.0193414	0.00623553	0.00187962
0.00382769	0.0203574	0.0038579	0.00471677
0.0146219	0.021936	0.00232312	0.00366614
0.00740683	0.00856391	0.00681002	0.00681361
0.00325957	0.0279053	0.00564008	0.0100497
0.0120157	0.00214098	0.00470076	0.00134765
0.0029187	0.00829175	0.0015809	0.00860013
0.00509175	0.0201397	0.00297729	0.00401635
0.00324537	0.0110678	0.00198765	0.00453502
0.00293291	0.00419124	0.00238602	0.00246478
0.00869219	0.0161481	0.00135865	0.00373263
0.00441001	0.0193595	0.000901573	0.0110117
0.0374273	0.0303003	0.00101899	0.000350211
0.0393415	0.00301188	0.00118253	0.00074032
0.0332748	0.058768	0.00102318	0.00156487
0.0435001	0.0234782	0.00109027	0.00465471
0.0225298	0.00718498	0.00346791	0.00773125
0.0153807	0.00449968	0.000750612	0.031027
0.0231107	0.00273973	0.00250763	0.0105329
0.0241443	0.00433639	0.001518	0.305455
0.00457445	0.00509843	0.000318696	0.0249702
0.00178575	0.00156037	0.00155993	0.106803
0.00999284	0.0137349	0.000264182	0.00268566
0.0210926	0.0132995	0.00647036	0.0265687
0.0331831	0.00299374	0.00178637	0.00212393
0.0237651	0.0623061	0.0203965	0.00410534
0.00962591	0.00306632	0.00249925	0.00298189
0.0155947	0.00397351	0.000482237	0.00548589
0.00848841	0.00575161	0.00137123	0.0018808
0.0327856	0.00771115	0.00237764	0.00431773
0.0180042	0.0129729	0.00233151	0.000832805
0.0284068	0.028631	0.00748935	0.00140291
0.0362715	0.0476095	0.00491882	0.00962476
0.0197716	0.00408237	0.00085964	0.0149625
0.00618896	0.032405	0.000855446	0.0013051
0.00787686	0.0209199	0.000964474	0.00636341
0.0627763	0.017527	0.0365074	0.00524835
0.0104393	0.000834619	0.0683531	0.0105861
0.00846395	0.0017781	0.0339216	0.0124138
0.0444052	0.00116121	0.00740172	0.000804858
0.013387	0.00631407	0.00758451	0.00327253
0.00710629	0.00110678	0.0419912	0.000142527
0.00472734	0.0152953	0.0408765	0.00369173
0.0173071	0.000471741	0.0277677	0.0781299
0.0272632	0.0138982	0.0283251	0.0212868
0.00631739	0.00165109	0.0023153	0.00202612
0.00511873	0.000743899	0.000248229	0.010206
0.0115645	0.00156037	0.0138218	0.0349806
0.00423809	0.00263086	0.0204743	0.0338627
0.00283151	0.00460855	0.0295437	0.0204373
0.00518601	0.00273973	0.00917317	0.00911334
0.0103109	0.0241676	0.00900167	0.0143393
0.00468453	0.00348363	0.00750102	0.0107734
0.0140291	0.00308446	0.00821862	0.00728844
0.0231719	0.0205026	0.00842397	0.00287569
0.010476	0.0323324	0.0133705	0.00416123
0.0128855	0.0292116	0.00688721	0.00891213
0.00312506	0.00460855	0.0250147	0.00183329
0.000684944	0.0233875	0.0379745	0.0123915
0.00619507	0.000290302	0.0281062	0.00197582
0.00369992	0.00146965	0.0344428	0.0015147
0.00688613	0.00150594	0.0568692	0.000215188
0.00522881	0.0292094	0.00683306	0.00131628
0.0072653	0.0146382	0.01472	0.00494094
0.00615227	0.0169794	0.00483369	0.00568152
0.0130812	0.00236516	0.00280047	0.00171591
0.00695341	0.00480446	0.017042	0.00288408
0.00247681	0.00475185	0.00665704	0.00106476
0.0102803	0.00385266	0.00394683	0.001565
0.00645193	0.0273417	0.012777	0.00467265
0.00122923	0.0193829	0.0175814	0.00977008
0.00851288	0.100504	0.00214605	0.00265212
0.00301498	0.0778567	0.00224985	0.0021938
0.0016879	0.0350111	0.0126281	0.00515892
0.000905105	0.0122348	0.00344586	0.00488784
0.0031434	0.0259953	0.000670217	0.000458322
0.0079319	0.0341502	0.00153902	0.00522319
0.00252573	0.0180771	0.000780792	0.000843983
0.00376719	0.00639001	0.00574762	0.00345698
0.00795636	0.0328157	0.00103579	0.000245929
0.0048313	0.00420899	0.00436657	0.0038119
0.000214045	0.0128518	0.00224308	0.00233353
0.00245846	0.00399614	0.0014465	0.00314677
0.00579756	0.00740877	0.00116667	0.00713194
0.00222607	0.0217791	0.00154579	0.00651712
0.000636019	0.0065048	0.00186397	0.00689719
0.00161451	0.00938891	0.00450648	0.00266889
0.00261135	0.00555538	0.00336237	0.00387059
0.00238507	0.0120171	0.000753712	0.00393207
0.002593	0.00558408	0.00441847	0.00132746
0.00173682	0.0230681	0.00150517	0.000268286
0.00053817	0.00858298	0.00198809	0.00027667
0.00207318	0.00460119	0.00214605	0.00541882
0.00128427	0.000681569	0.00343684	0.000547751
0.000415859	0.0117206	0.00213251	0.00382028
0.000244623	0.00358003	0.00113734	0.000136938
0.000825602	0.00254691	0.00552647	0.00465868
0.00236061	0.00727007	0.000401679	0.00228602
0.00310671	0.00217385	0.00126145	0.00278067
0.000214045	0.00433095	0.00442975	0.00116257
0.00193252	0.00323805	0.000462608	0.000785296
0.00112527	0.0980048	0.00050774	0.000399634
0.000929567	0.0182636	0.0018414	0.00223851
0.000275201	0.0042042	0.00265605	0.000712635
0.00209153	0.00864994	0.000909419	0.000807653
0.00160228	0.0200716	0.00150291	0.00292599
0.00160228	0.00195144	0.00179402	0.00138056
0.00122311	0.00960414	0.00052805	0.00567593
0.00185302	0.00109051	0.0626371	0.00223572
0.000758331	0.000495034	0.000679244	0.00240619
0.000960145	0.00533058	0.00137428	0.00627119
0.00207929	0.026397	0.00185946	0.00180255
0.000501477	0.0038694	0.00151194	0.002191
0.000568748	0.00399854	0.000600262	0.0014616
0.00069106	0.00835579	0.000227919	0.00240619
0.000366934	0.0103024	0.000408449	0.00234471
0.000171236	0.00862842	0.00473891	0.00155941
0.0011375	0.000784402	0.0030329	0.000217982
	0.000724615	0.00421763	0.000360509
	0.00331218	0.010491	0.000449938
	0.00768857	0.0149276	0.00178578
	0.0010379	0.00363316	0.000570108
	0.000808317	0.00480435	0.000754555
	0.0102546	0.00387914	0.000927823
	0.00611738	0.00176017	0.000139732
	0.00140858	0.000927472	9.78126e-05
	0.00111442	0.000886853	0.000125759
	0.000425682	0.000812384	0.000885903
	0.000686352	0.00173534	0.253545
	0.00268562	0.00302613	0.042206
	0.000236755	0.000264025	0.0243146
	0.000208058	0.000769509	0.0385977
	0.00216428	0.000399422	0.021993
	0.000334806	0.000200839	0.0354054
	0.000198492	0.00380918	0.00790334
	0.00274541	0.000482917	0.0128369
	0.00140618	0.00543395	0.00861435
	0.00203514	0.00249583	0.025756
	0.000619391	0.000144424	0.0268733
	0.00652871	0.00171278	0.00768085
	0.00487381	0.00246875	0.0677733
	0.000533298	0.00467572	0.0354054
	0.000951805	0.000898136	0.0167015
	0.00242495	0.000379113	0.00417416
	0.00574909	0.000403936	0.00499642
	0.001961	0.00136074	0.00553331
	0.000394592	0.00053482	0.00298431
	0.00102833	0.000898136	0.00687794
	0.00748052	0.00203999	0.0474249
	0.00119095	0.00379564	0.00105926
	0.00105464	0.00185043	0.00997349
	0.000155445	0.000349777	0.00958655
	0.00155206	0.000801101	0.012566
	0.000502209	0.000717606	0.0192843
	0.00164055	0.000264025	0.00786465
	0.00060265	0.000266282	0.000686826
	0.00151141	0.000634111	0.00230232
	8.131e-05	0.000390396	0.00976067
	0.000310891	0.00122535	0.00419351
	0.000526123	0.000719863	0.0033906
	0.000444813	0.00103353	0.000266024
	0.000621782	0.000602518	0.00569776
	0.000330023	0.016444	0.0117293
	0.000593084	0.00051451	0.00351636
	0.000839406	0.00130884	0.00187668
	0.000361112	0.000306901	0.00253932
	0.000380244	0.000516767	0.000246677
	0.00058591	0.000814641	0.0022733
	0.00156641	0.000686013	0.00256351
	0.00091115	0.00285012	0.000154778
	0.00170273	0.00117119	0.00103508
	0.00165011	0.000403936	0.00142202
	0.00103551	0.000798845	0.000382108
	0.00328827	0.000176017	0.00379206
	0.00247039	0.000886853	0.00257802
	0.0025517	0.00189331	0.00045466
	0.000418507	0.000282078	0.0069118
	0.000320457	0.000225662	0.00347766
	0.000526123	0.000679244	0.0034293
	0.000786793	0.000266282	0.00225879
	0.0001961	8.57517e-05	0.0041258
	0.00197057	0.000401679	0.0029698
	0.00175295	0.00243941	0.00291659
	0.00206145	0.0014149	0.00114632
	0.00122682	0.000338493	0.000730358
	0.00247039	0.000638624	0.00518989
	0.00254931	0.000117344	0.00480295
	0.00158794	0.00111703	0.0071488
	0.00151858	0.000415219	0.000546559
	0.000516557	0.000236945	0.00132528
	0.000272627	0.000437785	0.00313425
	0.000719832	0.000823667	0.00548977
	0.000856146	0.000489687	0.00358407
	0.000432856	0.000306901	0.00464817
	0.000404158	0.000647651	0.0069118
	0.000990068	0.00035429	0.000174125
	0.00121247	0.000462608	0.00787432
	0.00152337	0.000121858	0.00112214
	0.00152337	0.000579952	0.00183315
	0.00155924	0.000142167	0.00506414
	0.00102355	0.000110575	0.00420318
	0.00193231	0.000148937	0.0045466
	0.000416116	0.000243715	0.00268926
	0.000691135	0.000176017	0.00311007
	0.00155445	0.000178273	0.00408226
	0.00131053	0.000112831	0.001393
	0.000143488	0.000241459	0.00169772
	0.000368286	0.00019407	0.00497707
	0.000480685	0.000221149	0.00267959
	0.000153054	0.00032044	0.00197825
	0.00017936	0.000476147	0.00233134
	0.000298934	0.0151758	0.00106893
	0.0178034	0.000602518	0.00275698
	0.0191487	0.000880083	0.00109795
	0.0176941	0.000706323	0.00209917
	0.0136376	0.000435528	0.00205564
	0.0209857	0.00103805	0.0013398
	0.012463	0.00032721	0.00177994
	0.0330731	0.000259512	0.00164451
	0.0157273	0.000121858	0.00154778
	0.0413773	0.000467121	0.00261671
	0.0139245	0.000227919	0.00080291
	0.0244822	0.000142167	0.00147523
	0.0465401	0.00034752	0.00107861
	0.0119577	0.000379113	0.00494805
	0.0177487	0.000164733	0.00457078
	0.00753928	0.000331724	0.000406292
	0.044505	0.000121858	0.000715847
	0.0195721	0.000834951	0.000420802
	0.0224062	0.000476147	0.000585254
	0.00977239	0.000232432	0.0031536
	0.0174961	0.000178273	0.00386944
	0.0204257	0.00033398	0.000532049
	0.0356955	0.000189556	0.00183799
	0.0201457	0.000471634	0.00911738
	0.0194355	7.22119e-05	0.00300849
	0.0304781	0.000130884	0.00101573
	0.00734124	0.000103805	0.000594927
	0.0181585	0.000203096	0.00274247
	0.00391988	0.000126371	0.000299882
	0.0481312	0.000424245	0.00103991
	0.00984751	0.000112831	0.000478844
	0.0164171	0.000232432
	0.019415	0.0010719
	0.0122308	0.000148937
	0.00204872	0.000306901
	0.037553	0.000261768
	0.0127362	9.02649e-05
	0.0024448	0.000245972
	0.000962898	0.000135397
	0.00534716	0.000291104
	0.0342136	0.00399874
	0.00334624	8.57517e-05
	0.00252675	0.000683757
	0.00712954	0.000189556
	0.000566812	5.86722e-05
	0.0239768	8.34951e-05
	0.0109128	0.000178273
	0.0151605	8.80083e-05
	0.0126269	4.73891e-05
	0.00687687	0.000871057
	0.00131118	0.0010042
	0.0027248	0.00036783
	0.000942411	0.000489687
	0.000764855	0.00016022
	0.00909631	0.00017376
	0.0118279	0.000415219
	0.000799	0.000178273
	0.00665151	0.00052805
	0.00366038	3.83626e-05
	0.00310039	9.70348e-05
	0.0067676	0.000189556
	0.00376964	0.00018053
	0.00231505	0.000218892
	0.00161166	0.000101548
	0.00512863	7.44686e-05
	0.00322332	0.00019407
	0.00147508	0.000130884
	0.00163215	0.000148937
	0.00288186	5.19023e-05
	0.00073071	0.000133141
	0.00799	0.000257255
	0.00328478	0.000106061
	0.00118143	0.000101548
	0.00348965	0.000200839
	0.00135215	0.000469378
	0.00306625	0.00198842
	0.00103119	0.0114464
	0.000901436	0.00240339
	0.00127703	0.0211896
	0.000416573	0.0024812
	0.00152971	0.0400795
	0.000696564	0.0328261
	0.00239017	0.0231607
	0.00374233	0.00828218
	0.00288186	0.0348664
	0.0124426	0.0165038
	0.000334624	0.013331
	0.000703393	0.00417567
	0.000587299	0.010504
	0.00177556	0.0495893
	0.00277943	0.0134694
	0.00135898	0.00695945
	0.000901436	0.0159765
	0.000785342	0.0106769
	0.000341453	0.000873174
	0.000239017	0.0324544
	0.00094924	0.021717
	0.00114045	0.00475491
	0.00208969	0.0310971
		0.0106251
		0.0184836
		0.0198063
		0.011066
		0.0204288
		0.0146278
		0.0117835
		0.0111265
		0.00216132
		0.00556756
		0.00537737
		0.00367425
		0.00683842
		0.00580963
		0.00280107
		0.0110314
		0.00599118
		0.00417567
		0.000821302
		0.00625054
		0.0110314
		0.00793637
		0.00464252
		0.000726204
		0.00185009
		0.00153022
		0.00939742
		0.00767701
		0.00684706
		0.000285294
		0.00108931
		0.00198842
		0.0009164
		0.00356186
		0.00317282
		0.00361373
		0.00771159
		0.00452148
		0.0178612
		0.00663958
		0.00331979
		0.00148699
		0.00176364
		0.00300856
		0.00693352
		0.000544653
		0.000397683
		0.00114982
		0.00146105
		0.00150428
		0.000942336
		0.00153886
		0.000484136
		0.00372612
		0.000268004
		0.0021008
		0.00184145
		0.00765972
		0.00226506
		0.00348405
		0.00134866
		0.00512665
		0.00223048
		0.00222184
		0.00239474
		0.00363966
		0.000795366
		0.00206622
		0.000873174
		0.000544653
		0.000907755
		0.0251578
		0.00573182
		0.00489323
		0.00553298
		0.00593931
		0.000440909
		0.00367425
		0.00177228
		0.00149563
		0.00152157
		0.00711507
		0.00236881
		0.00228235
		0.00415838
		0.00433993
		0.000691623
		0.00089911
		0.000380392
		0.00125357
		0.00241203
		0.0194692
		0.000985562
		0.00327656
		0.00346676
		0.00225642
		0.00499697
		0.00463387
		0.000674332
		0.0026541
		0.00075214
		0.00267139
		0.00136595
		0.00648396
		0.00489323
		0.00129679
		0.00182415
		0.00429671
		0.0011066
		0.00344082
		0.00104608
		0.00289617
		0.000959627
		0.000873174
		0.000726204
		0.00161667
		0.00206622
		0.0124838
		0.000579234
		0.000726204
		0.00182415
		0.000518717
		0.00154751
		0.00577505
		0.0021008
		0.000285294
		0.000821302
		0.00149563
		0.000674332
		0.0297484
		0.00162531
		0.00253307
		0.000950981
		0.00373476
		0.00128815
		0.000423619
		0.000665687
		0.00031123
		0.000466845
		0.000198842
		0.000302585
		0.000337166
		0.00322469
		0.000423619
		0.000501426
		0.00135731
		0.029426
		0.00150561
		0.0327173
		0.0288657
		0.0224161
		0.00791322
		0.0100141
		0.00768913
		0.00289918
		0.014839
		0.0188657
		0.0275492
		0.0274652
		0.0192438
		0.0256374
		0.0249301
		0.00745103
		0.0265198
		0.0101261
		0.00337537
		0.00717792
		0.0136275
		0.0175561
		0.00258405
		0.00382356
		0.00346641
		0.00302523
		0.0112046
		0.0106934
		0.000924376
		0.0066247
		0.00309526
		0.00485998
		0.00407566
		0.000875356
		0.0152382
		0.0106023
		0.00336837
		0.0140547
		0.00142158
		0.00808129
		0.00651265
		0.00137956
		0.00464989
		0.0017227
		0.00397062
		0.00428574
		0.00136556
		0.0127242
		0.00200982
		0.000763311
		0.000798325
		0.0054132
		0.00743002
		0.0014846
		0.00186276
		0.00136556
		0.000427174
		0.00606447
		0.00223391
		0.00995105
		0.00348042
		0.00619752
		0.00145659
		0.00866953
		0.00512609
		0.00473393
		0.00100841
		0.00130253
		0.000882359
		0.00434877
		0.000518211
		0.00240198
		0.00927878
		0.00621153
		0.0242229
		0.00513309
		0.00139357
		0.0514219
		0.014818
		0.0012325
		0.00309526
		0.00526614
		0.0012395
		0.00307425
		0.00549023
		0.00380255
		0.0661909
		0.00266108
		0.00560928
		0.00285016
		0.0086065
		0.0239077
		0.0017157
		0.00266809
		0.00125351
		0.00771014
		0.000623254
		0.000511208
		0.000308125
		0.0291809
		0.000637259
		0.00450984
		0.000609248
		0.000301123
		0.000707288
		0.00695383
		0.0131303
		0.0243559
		0.0166178
		0.00244399
		0.00324932
		0.00654066
		0.00141458
		0.00813731
		0.00854348
		0.00216406
		0.0176856
		0.0147566
		0.0145421
		0.00718243
		0.0108576
		0.0156708
		0.00263045
		0.0225734
		0.0213421
		0.0222655
		0.0099528
		0.013003
		0.0051956
		0.00168834
		0.0108296
		0.0040203
		0.0105778
		0.00517695
		0.0136839
		0.00330205
		0.0118184
		0.06328
		0.0124713
		0.0112307
		0.0135627
		0.00105405
		0.00159506
		0.009048
		0.00632427
		0.0127885
		0.054829
		0.010699
		0.010811
		0.00703319
		0.00474787
		0.00320878
		0.00103539
		0.00186557
		0.00791933
		0.00274238
		0.0625245
		0.00923456
		0.108063
		0.00303155
		0.0185997
		0.00295692
		0.0717777
		0.0119769
		0.0454919
		0.00712647
		0.018096
		0.00456131
		0.00529821
		0.00825513
		0.00915061
		0.000848833
		0.00272373
		0.0180307
		0.000503703
		0.000634293
		0.00167901
		0.0249333
		0.0105031
		0.0226573
		0.000326474
		0.000149245
		0.00199616
		0.00224801
		0.000419753
		0.00329273
		0.000298491
		0.000923456
		0.00420685
		0.00958902
		0.0116411
		0.00703319
		0.00185624
		0.0101953

## Sheet: Success
Title: Stone toolmaking difficulty and the evolution of hominin technological skills
Authors: Antoine Muller, Ceri Shipton, Chris Clarkson
Supplementary Table 5. Blank Length / Core Length
Blank Length / Core Length
Discoidal	Levallois	Blade
100	100	70
110	100	60
70	90	80
100	110	70
90	90	110
70	50	80
100	90	70
40	90	60
100	70	110
60	90	110
80	40	80
100	30	70
80	100	70
80	60	90
90	80	10
100	80	120
90	70	70
100	80	60
70		120
100		70
90		50
60		50
70		70
70		60
100		50
100		70
80		80
110		100
80		100
100		40
70		90
90		50
100		30
70		90
80		10
50		10
100		20
100		80
70		110
100		80
90		10
70		60
60		90
100		30
100		40
70		70
90		100
100		70
60		100
80		40
80		110
90		60
50		80
90		10
100		20
90		110
100		110
50		50
40		80
80		20
70		40
70		100
80		110
70		100
60		70
100		100
80		100
50		20
100		90
80		10
40		80
100		20
30		90
30		30
60		50
90		100
100		110
80		90
70		70
100		90
110		70
40		70
90		10
100		100
90		40
50		100
80		10
90		90
70		50
80		80
70		80
90		60
100		60
100		110
80		20
70		20
90		100
100		90
100		120
80		80
100		70
100		80
90		40
30		20
100		90
100		60
100		90
90		110
100		20
70		50
100		70
100		80
90		20
100		50
80		90
80		10
90		70
100		80
		80
		70
		70
		90
		100
		70
		40
		90
		100
		20
		40
		70
		80
		40
		20
		100
		90
		100
		90
		90
		90
		70
		80
		80
		40
		80
		50
		90
		70
		60
		50
		60
		80
		80
		60
		80
		80
		120
		60
		100
		70
		50
		90
		120
		110
		90
		40
		80
		50
		80
		70
